# Supplementary material for: Metabolic Profiling of Rhizobacteria Serratia plymuthica and Bacillus subtilis Revealed Intra- and Interspecific Differences and Elicitation of Plipastatins and Short Peptides Due to Co-cultivation
Source: Front Microbiol. 2021 May 31;12:685224. doi: 10.3389/fmicb.2021.685224 (PMC8200778; doi:10.3389/fmicb.2021.685224)
Supplement: Supplementary Table 1 — Lipopeptides produced by B. subtilis B2g. [file Data_Sheet_1.zip]

Archive with 6 entries (6 files):
- Supplementary Tables/Table 1.DOCX
- Supplementary Tables/Table 2.DOCX
- Supplementary Tables/Table 3.DOCX
- Supplementary Tables/Table 4.DOCX
- Supplementary Tables/Table 5.DOCX
- Supplementary Tables/Table 6.DOCX
